# Supplementary material for: The dual role of the DREAM/G2M pathway in non‐tumorigenic immortalization of senescent cells
Source: FEBS Open Bio. 2023 Dec 21;14(2):331–43. doi: 10.1002/2211-5463.13748 (PMC10839291; doi:10.1002/2211-5463.13748)
Supplement: Supplementary file 3 — Table S1. GSEA results summary. [file FEB4-14-331-s003.xlsx]

## Sheet: Sheet1
The statistical data for GSEA analysis
Table: GSEA Results Summary			Table: GSEA Results Summary			Table: GSEA Results Summary
Dataset	7A-1 vs G5DM.7A-1 vs G5DM.cls.txt		Dataset	6B-1 vs G5DM.6B-1 vs G5DM.cls		Dataset	9B-1 vs G5DM.9B1 vs G5DM.cls
	#G5_3957A1_versus_G5DM.7A-1 vs G5DM.cls.txt			#G5_3956B1_versus_G5DM.6B-1 vs G5DM.cls			#G5_3959B1_versus_G5DM.9B1 vs G5DM.cls
	#G5_3957A1_versus_G5DM_repos			#G5_3956B1_versus_G5DM_repos			#G5_3959B1_versus_G5DM_repos
Phenotype	7A-1 vs G5DM.cls.txt#G5_3957A1_versus_G5DM_repos		Phenotype	6B-1 vs G5DM.cls#G5_3956B1_versus_G5DM_repos		Phenotype	9B1 vs G5DM.cls#G5_3959B1_versus_G5DM_repos
Upregulated in class	G5_3957A1		Upregulated in class	G5_3956B1		Upregulated in class	G5_3959B1
GeneSet	HALLMARK_G2M_CHECKPOINT		GeneSet	HALLMARK_E2F_TARGETS		GeneSet	HALLMARK_G2M_CHECKPOINT
Enrichment Score (ES)	0.632803		Enrichment Score (ES)	0.659236		Enrichment Score (ES)	0.697793
Normalized Enrichment Score (NES)	1.56463		Normalized Enrichment Score (NES)	1.37823		Normalized Enrichment Score (NES)	1.48542
Nominal p-value	0		Nominal p-value	0.0212766		Nominal p-value	0
FDR q-value	0.301478		FDR q-value	0.555709		FDR q-value	0.184484
FWER p-Value	0.28		FWER p-Value	0.63		FWER p-Value	0.23
